# Supplementary material for: Machine Learning-Based Pipette Positional Correction for Automatic Patch Clamp In Vitro
Source: eNeuro. 2021 Jul 23;8(4):ENEURO.0051-21.2021. doi: 10.1523/ENEURO.0051-21.2021 (PMC8318343; doi:10.1523/ENEURO.0051-21.2021)
Supplement: Extended Data 1 — The MATLAB code. Download Extended Data 1, ZIP file. [file enu-eN-MNT-0051-21-s01.zip › pipetteFindingCNN-main/trainCNNExternal.m]

%% Train Image Classifier
% Script train for regression
% Adapted from Colby Lewallen 2017
% Mercedes Gonzalez March 2020
% clear all; close all; 
clc

%% load imagage datastore
fprintf('Loading datastores...\n')

% lab rig
% load('C:\Users\myip7\Dropbox (GaTech)\Shared folders\Pipette and cell finding\2019-2020 NET\Training and Validation Data\11-Mar-2020-data\pipetteXYZ-table-12-Mar-2020.mat')

SHOW_TRAIN_DETAIL = false;
SHOW_LAYERS = false;
TRAIN_AND_EVAL = false;
USE_RESNET101 = true; % false is NASNETLARGE
CUSTOM_TRAIN = false; % dynamic learning rate...

%% check data normalization
X = train_data.xyz(:,1);
Y = train_data.xyz(:,2);
Z = train_data.xyz(:,3);
coordsTraining = [X Y Z];
coordsValidation = [ val_data.xyz(:,1); val_data.xyz(:,2); val_data.xyz(:,3) ] ;

if SHOW_TRAIN_DETAIL
    fprintf('Checking data normalization...\n')

    figure
    subplot(3,1,1)
    histogram(X)
    axis tight
    ylabel('X bin')
    xlabel('pixels')
    title('data normalization histogram')
    
    subplot(3,1,2)
    histogram(Y)
    axis tight
    ylabel('Y bin')
    xlabel('pixels')
    
    subplot(3,1,3)
    histogram(Z)
    axis tight
    ylabel('Z bin')
    xlabel('pixels')
end

%% load pretrained network   
fprintf('Loading CNN...\n')

if USE_RESNET101
    net = resnet101;
    fprintf('Using RESNET101\n')
else
    net = nasnetlarge;
    fprintf('Using NASNETLARGE\n')
end

% extract the layer gram from the trained network and plot the layer graph 
lgraph = layerGraph(net);
if SHOW_LAYERS
    figure('Units','normalized','Position',[0.1 0.1 0.8 0.8]);
    plot(lgraph)
end
% get the image input size
inputSize = net.Layers(1).InputSize;

%% replace final three layers    
fprintf('Replacing layers...\n')
if USE_RESNET101
    lgraph = removeLayers(lgraph, {'fc1000','prob','ClassificationLayer_predictions'});

    [~,numClasses] = size(coordsTraining);
    newLayers = [
        fullyConnectedLayer(numClasses,'Name','fc','WeightLearnRateFactor',10,'BiasLearnRateFactor',10)
        regressionLayer('Name','Image regression')];
    lgraph = addLayers(lgraph,newLayers);
    lgraph = connectLayers(lgraph,'pool5','fc');
else
    lgraph = removeLayers(lgraph, {'predictions','predictions_softmax','ClassificationLayer_predictions'});

    [~,numClasses] = size(coordsTraining);
    newLayers = [
        fullyConnectedLayer(numClasses,'Name','fc','WeightLearnRateFactor',10,'BiasLearnRateFactor',10)
        regressionLayer('Name','Image regression')];
    lgraph = addLayers(lgraph,newLayers);
    lgraph = connectLayers(lgraph,'global_average_pooling2d_2','fc');
end

if SHOW_LAYERS
    figure('Units','normalized','Position',[0.3 0.3 0.4 0.4]);
    plot(lgraph)
    ylim([0,10])
end
%% set training options
fprintf('Setting options...\n')
gpuDevice(1);

if CUSTOM_TRAIN
    dlnet = dlnetwork(lgraph);
else
    options = trainingOptions('rmsprop',...
        'MiniBatchSize',16, ... %subset of training data used for each epoch
        'MaxEpochs',60, ... % total times to go through all training data
        'InitialLearnRate',1e-4, ...% changed from 1e-4
        'LearnRateSchedule','piecewise',...
        'LearnRateDropFactor',.09,...
        'LearnRateDropPeriod',10,...
        'ValidationData',val_imds, ... % image datastore with validation data
        'ValidationFrequency',50, ... % changed from 30
        'ValidationPatience',Inf, ... % stop training if asymptotic at 20 epochs
        'ExecutionEnvironment','gpu',... 
        'Verbose',true,...% supress output to command window
        'VerboseFrequency',100,...% number of iterations between printing to command window
        'Plots','training-progress',... % show plot during training
        'Shuffle','every-epoch'); % don't throw away same data each time
end

        
%% train network
diary on 

if TRAIN_AND_EVAL
    fprintf('Beginning Training...\n')
    
    tic
    net = trainNetwork(train_imds,lgraph,options);
    timeToTrain = toc;
    
    fprintf('Time to train = %1.2f hours\n',timeToTrain/60/60);
    
    fprintf('Saving...\n')
    tic
    save(strcat('regressionNET-',string(date),'.mat'),'net','-v7.3')
    timeToSave = toc;
    
    fprintf('Time to save = %1.2f mins\n\n',timeToSave/60);
    
end
diary off
