# Supplementary material for: Machine Learning-Based Pipette Positional Correction for Automatic Patch Clamp In Vitro
Source: eNeuro. 2021 Jul 23;8(4):ENEURO.0051-21.2021. doi: 10.1523/ENEURO.0051-21.2021 (PMC8318343; doi:10.1523/ENEURO.0051-21.2021)
Supplement: Extended Data 1 — The MATLAB code. Download Extended Data 1, ZIP file. [file enu-eN-MNT-0051-21-s01.zip › pipetteFindingCNN-main/transformLR.m]

function dataOut = transformLR(dataIn)
    fprintf('flipping left-to-right...\n')
	dataOut = fliplr(dataIn);  % flip the image
end
